# Supplementary material for: Transcription factor SP1 regulates haptoglobin fucosylation via induction of GDP-fucose transporter 1 in the hepatoma cell line HepG2
Source: Biochem Biophys Rep. 2022 Oct 25;32:101372. doi: 10.1016/j.bbrep.2022.101372 (PMC9615130; doi:10.1016/j.bbrep.2022.101372)
Supplement: Multimedia component 1 [file mmc1.xlsx]

## Sheet: primer table
	Targets		Direction	Sequence (5'-3')
	FUT1		Forward	AGACTTTGCCCTGCTCACAC
			Reverse	TGAAGTTGGCCAGGTAGACAG
	FUT2		Forward	CAGATGCCTTTCTCCTTTCC
			Reverse	ACTCCCACATGGCTTGAATC
	FUT3		Forward	CTGGATCTGGTTCAACTTGG
			Reverse	CGGTAGGACATGGTGAGATTG
	FUT4		Forward	GGGTTTGGATGAACTTCGAG
			Reverse	AGCCATAAGGCACAAAGACG
	FUT6		Forward	TCCTATCTGCGTGTGTCTCAAG
			Reverse	TGTTAAAAGGCCACGTCCAC
	FUT8		Forward	ATCCTGATGCCTCTGCAAAC
			Reverse	GGGTTGGTGAGCATAAATGG
	GMDS		Forward	TGGAGGCTATGTGGTTGATG
			Reverse	CAAATTCCCGGACACTATGG
	SLC35C1		Forward	GGTGTGGCCTTCTACAATGTG
			Reverse	ATGATGATACCGCAGGTGAG
	FPGT		Forward	AAGCCACCCAGCGAAAATTG
			Reverse	TCAGCCGCTGTTATTGCAAC
	FX		Forward	ACACGTCATCCATCTTGCTG
			Reverse	AGGACGTTGTCGTTCATGTG
	HP		Forward	GCGTGTGGGTTATGTTTCTG
			Reverse	GCCTTATGCATTGGTCTTGG
	RPL4		Forward	GACTTAACACACGAGGAGATGC
			Reverse	GCATGCTGTGCACATTTAGG
